# Supplementary material for: Pirfenidone Alleviates Inflammation and Fibrosis of Acute Respiratory Distress Syndrome by Modulating the Transforming Growth Factor-β/Smad Signaling Pathway
Source: Int J Mol Sci. 2024 Jul 23;25(15):8014. doi: 10.3390/ijms25158014 (PMC11311955; doi:10.3390/ijms25158014)
Supplement: Supplementary file 1 [file ijms-25-08014-s001.zip]

Archive with 1 entries (1 files):
- ijms-3054832-supplementary.pdf
